# Supplementary material for: Detection of locally adapted genomic regions in wild rice (Oryza rufipogon) using environmental association analysis
Source: G3 (Bethesda). 2023 Aug 24;13(10):jkad194. doi: 10.1093/g3journal/jkad194 (PMC10542315; doi:10.1093/g3journal/jkad194)
Supplement: jkad194_Supplementary_Data [file jkad194_supplementary_data.zip]

Archive with 6 entries (6 files):
- G3-2023-404430R1_Supplemental_Figures.docx
- G3-2023-404430R1_Supplemental_Material_Legends.docx
- G3-2023-404430R1_Table_S1.docx
- G3-2023-404430R1_Table_S2.xlsx
- G3-2023-404430R1_Table_S3.docx
- G3-2023-404430R1_Table_S4.xlsx
