# Supplementary material for: Detection of locally adapted genomic regions in wild rice (Oryza rufipogon) using environmental association analysis
Source: G3 (Bethesda). 2023 Aug 24;13(10):jkad194. doi: 10.1093/g3journal/jkad194 (PMC10542315; doi:10.1093/g3journal/jkad194)
Supplement: jkad194_Supplementary_Data [file jkad194_supplementary_data.zip › G3-2023-404430R1_Table_S2.xlsx]

## Sheet: loadingsforPCA
Table S2 - Loading scores for each bioclimatic variable across the first 20 principal components
Climate variable	Comp.1	Comp.2	Comp.3	Comp.4	Comp.5	Comp.6	Comp.7	Comp.8	Comp.9	Comp.10	Comp.11	Comp.12	Comp.13	Comp.14	Comp.15	Comp.16	Comp.17	Comp.18	Comp.19	Comp.20
bio1	0.309089	0.00460151	0.0224657	0.174636	0.0518305	0.0906881	0.0131784	0.153738	0.0240324	0.117338	0.0392017	0.10267	0.391295	0.290136	0.196728	0.158061	0.562858	0.378807	0.225872	6.64608e-13
bio2	0.206908	-0.276144	-0.0552215	-0.208445	-0.011057	0.610728	-0.0859293	-0.238804	0.0958438	-0.0301389	-0.200109	0.0271937	0.278371	-0.0563854	0.0882748	0.299748	-0.396072	0.0987327	-0.0332019	-2.53902e-14
bio3	0.2596	0.186231	0.20334	-0.10145	-0.0436834	0.308583	0.124366	-0.285534	-0.0769815	-0.0316573	-0.438193	-0.273028	-0.448708	0.121147	-0.022172	-0.252258	0.313409	0.0134454	0.0111928	1.05077e-14
bio4	-0.278976	-0.176448	-0.207072	0.0386017	0.0136092	-0.110881	0.00809616	0.0213914	-0.11232	0.0354564	-0.277091	-0.0681373	-0.119379	-0.120059	-0.0893446	0.174653	0.143579	0.587968	-0.552176	-1.15284e-12
bio5	0.233676	-0.246702	-0.216421	0.110882	0.287545	0.132285	-0.0564649	0.0712018	0.125766	0.05209	0.415265	-0.0750539	-0.508033	0.176117	-0.0725474	0.063805	-0.0779591	0.128053	0.0303208	-0.445544
bio6	0.267443	0.245205	0.108539	0.146363	0.111344	-0.136659	0.164984	0.0282325	0.143766	0.11542	0.0923222	-0.0590974	-0.246334	0.107339	-0.00584119	0.272422	-0.340806	0.232108	0.00444894	0.643084
bio7	-0.108977	-0.429649	-0.266881	-0.0718015	0.0907299	0.235729	-0.210738	0.0217835	-0.0584728	-0.0819087	0.201733	0.00732899	-0.109076	0.0151564	-0.045865	-0.235633	0.296114	-0.148049	0.0170961	0.622843
bio8	0.0042045	-0.110543	-0.230678	0.466588	-0.56785	0.172547	0.523453	-0.0225432	0.0444212	-0.257238	0.0953943	0.0727359	-0.0446412	-0.0177798	0.0270749	-0.0575004	-0.0337415	-0.00931391	0.000340493	-8.69871e-15
bio9	0.30021	0.119172	0.10263	0.0814267	0.0929245	0.140986	0.0476762	-0.00527554	-0.170858	0.0401024	0.259226	-0.0644732	0.151214	-0.698647	-0.414704	-0.154164	0.0840149	0.177539	0.0155705	1.21625e-13
bio10	0.17269	-0.230181	-0.268336	0.336759	0.282164	-0.0858924	0.171197	0.235736	-0.120501	0.412308	-0.477932	-0.0962321	0.0500058	-0.137295	0.0331445	-0.0431745	-0.0902778	-0.31008	0.0953856	1.52094e-13
bio11	0.307171	0.0946347	0.110741	0.0731711	0.0524706	0.0837632	0.0251123	0.0609113	0.0628535	0.067708	0.179316	0.0450505	0.165894	0.152163	0.0993713	-0.095267	0.0757493	-0.338929	-0.794989	-2.07389e-12
bio12	-0.16392	-0.13522	0.438915	0.160289	0.00412631	0.223893	-0.0729786	0.458194	-0.148971	-0.0289388	0.0355757	-0.231901	0.0114413	0.0214887	0.32522	-0.387392	-0.273251	0.248794	-0.00476515	4.50693e-14
bio13	-0.0515529	-0.295664	0.446359	0.136159	0.182913	-0.0306221	0.111842	-0.143272	0.259887	0.0307091	-0.129382	0.687965	-0.181369	-0.144306	0.0026757	-0.0836893	0.0668788	0.0305895	-0.00781168	-6.20089e-15
bio14	-0.28596	0.150112	-0.0640635	0.0314872	0.267501	0.118758	0.196887	-0.132305	0.484096	0.0225994	0.115503	-0.294291	0.000582205	-0.369792	0.476364	0.0865882	0.197203	-0.06167	0.00077028	-6.6426e-15
bio15	0.180658	-0.387249	0.073918	0.00143311	0.0960717	-0.437776	0.148902	-0.543692	-0.0590017	-0.0598408	0.113224	-0.28513	0.234252	0.0970722	0.132314	-0.27898	-0.111182	0.141763	0.00341567	3.27665e-14
bio16	-0.0876186	-0.304837	0.435974	0.138754	0.0714778	-0.0255726	0.0880288	0.104133	-0.0536227	-0.292557	-0.00632559	-0.356978	0.0196585	0.0339106	-0.274454	0.523553	0.176245	-0.260197	0.00660112	-4.50183e-14
bio17	-0.286564	0.127981	-0.0457546	0.0889034	0.283438	0.186719	0.201958	-0.00995608	0.358609	0.00965971	-0.0639174	-0.0845673	0.280352	0.348317	-0.547552	-0.282009	-0.0907063	0.0893197	0.00408395	1.03914e-14
bio18	-0.26617	-0.0753617	0.197268	0.0826375	-0.313758	0.144697	-0.0240307	-0.257188	-0.0847727	0.77066	0.228346	-0.0983007	-0.0320519	0.0751616	-0.0875068	0.101448	0.0457292	-0.0436433	0.00977811	2.0306e-14
bio19	-0.241239	0.206077	-0.0372194	0.115191	0.424287	0.203884	0.267728	-0.236852	-0.643086	-0.0996883	0.144087	0.197724	0.0126912	0.121032	0.144643	0.113446	-0.0447402	-0.0367893	0.00262485	-2.55063e-15
elevation	0.0364947	-0.168263	0.0210869	-0.663191	-0.0126004	-0.0253231	0.629535	0.307295	-0.04865	0.15016	0.0994768	0.0359435	-0.0134373	0.0112748	-0.00482594	-0.00257667	0.0413548	0.0194413	0.00402748	1.62125e-14
