# Supplementary material for: Detection of locally adapted genomic regions in wild rice (Oryza rufipogon) using environmental association analysis
Source: G3 (Bethesda). 2023 Aug 24;13(10):jkad194. doi: 10.1093/g3journal/jkad194 (PMC10542315; doi:10.1093/g3journal/jkad194)
Supplement: jkad194_Supplementary_Data [file jkad194_supplementary_data.zip › G3-2023-404430R1_Table_S4.xlsx]

## Sheet: temperature.agriGO.output
Table S4 - Enrichment scores for GO terms associated with genes found in or within 10 kb of temperature-associated genomic regions.
GO term	Ontology	Description	Number in input list	Number in BG/Ref	p-value	FDR
GO:0046486	P	glycerolipid metabolic process	2	58	0.0022	0.66
GO:0006650	P	glycerophospholipid metabolic process	2	58	0.0022	0.66
GO:0019637	P	organophosphate metabolic process	2	84	0.0045	0.66
GO:0006644	P	phospholipid metabolic process	2	77	0.0038	0.66
GO:0008104	P	protein localization	1	307	0.3	1
GO:0080090	P	regulation of primary metabolic process	1	1626	0.86	1
GO:0019222	P	regulation of metabolic process	1	1664	0.87	1
GO:0007165	P	signal transduction	1	240	0.25	1
GO:0044282	P	small molecule catabolic process	1	146	0.16	1
GO:0045454	P	cell redox homeostasis	1	132	0.14	1
GO:0051716	P	cellular response to stimulus	1	132	0.14	1
GO:0070647	P	protein modification by small protein conjugation or removal	1	99	0.11	1
GO:0018193	P	peptidyl-amino acid modification	1	28	0.033	1
GO:0032446	P	protein modification by small protein conjugation	1	99	0.11	1
GO:0006260	P	DNA replication	3	2898	0.67	1
GO:0033036	P	macromolecule localization	1	411	0.38	1
GO:0019725	P	cellular homeostasis	1	140	0.15	1
GO:0006281	P	DNA repair	1	121	0.13	1
GO:0060255	P	regulation of macromolecule metabolic process	1	1640	0.86	1
GO:0045184	P	establishment of protein localization	1	294	0.29	1
GO:0046488	P	phosphatidylinositol metabolic process	1	18	0.022	1
GO:0055114	P	oxidation reduction	1	1351	0.8	1
GO:0016192	P	vesicle-mediated transport	1	186	0.2	1
GO:0006278	P	RNA-dependent DNA replication	3	2826	0.65	1
GO:0006575	P	cellular amino acid derivative metabolic process	1	92	0.1	1
GO:0006576	P	cellular biogenic amine metabolic process	1	46	0.053	1
GO:0019538	P	protein metabolic process	5	4333	0.58	1
GO:0016052	P	carbohydrate catabolic process	1	131	0.14	1
GO:0018202	P	peptidyl-histidine modification	1	16	0.02	1
GO:0016567	P	protein ubiquitination	1	98	0.11	1
GO:0033554	P	cellular response to stress	1	126	0.14	1
GO:0044281	P	small molecule metabolic process	2	1034	0.34	1
GO:0019320	P	hexose catabolic process	1	88	0.098	1
GO:0006807	P	nitrogen compound metabolic process	9	7073	0.44	1
GO:0050789	P	regulation of biological process	3	2027	0.42	1
GO:0044267	P	cellular protein metabolic process	4	2877	0.43	1
GO:0044265	P	cellular macromolecule catabolic process	1	254	0.26	1
GO:0044262	P	cellular carbohydrate metabolic process	2	385	0.074	1
GO:0044260	P	cellular macromolecule metabolic process	13	9350	0.26	1
GO:0065007	P	biological regulation	3	2125	0.45	1
GO:0065008	P	regulation of biological quality	1	176	0.19	1
GO:0006629	P	lipid metabolic process	2	528	0.13	1
GO:0009308	P	amine metabolic process	1	380	0.36	1
GO:0019318	P	hexose metabolic process	1	133	0.14	1
GO:0006810	P	transport	2	1638	0.58	1
GO:0009889	P	regulation of biosynthetic process	1	1564	0.85	1
GO:0050794	P	regulation of cellular process	3	1955	0.4	1
GO:0006950	P	response to stress	1	873	0.64	1
GO:0043413	P	macromolecule glycosylation	1	60	0.069	1
GO:0042439	P	ethanolamine and derivative metabolic process	1	12	0.015	1
GO:0008152	P	metabolic process	18	14398	0.39	1
GO:0051234	P	establishment of localization	2	1638	0.58	1
GO:0044275	P	cellular carbohydrate catabolic process	1	94	0.1	1
GO:0050896	P	response to stimulus	1	1026	0.7	1
GO:0043412	P	macromolecule modification	4	1979	0.19	1
GO:0015074	P	DNA integration	4	3168	0.51	1
GO:0010556	P	regulation of macromolecule biosynthetic process	1	1564	0.85	1
GO:0006350	P	transcription	1	1629	0.86	1
GO:0006519	P	cellular amino acid and derivative metabolic process	1	391	0.37	1
GO:0016310	P	phosphorylation	2	1695	0.6	1
GO:0044248	P	cellular catabolic process	1	337	0.33	1
GO:0044249	P	cellular biosynthetic process	5	5890	0.85	1
GO:0034641	P	cellular nitrogen compound metabolic process	1	435	0.4	1
GO:0023052	P	signaling	1	447	0.41	1
GO:0034645	P	cellular macromolecule biosynthetic process	5	5248	0.76	1
GO:0006139	P	nucleobase, nucleoside, nucleotide and nucleic acid metabolic process	8	6695	0.54	1
GO:0030384	P	phosphoinositide metabolic process	1	43	0.05	1
GO:0051179	P	localization	2	1651	0.58	1
GO:0006508	P	proteolysis	1	1579	0.85	1
GO:0043687	P	post-translational protein modification	3	1815	0.35	1
GO:0009987	P	cellular process	17	12839	0.28	1
GO:0006974	P	response to DNA damage stimulus	1	122	0.13	1
GO:0044106	P	cellular amine metabolic process	1	333	0.32	1
GO:0023046	P	signaling process	1	279	0.28	1
GO:0044255	P	cellular lipid metabolic process	2	229	0.029	1
GO:0005996	P	monosaccharide metabolic process	1	150	0.16	1
GO:0043170	P	macromolecule metabolic process	14	10433	0.3	1
GO:0006006	P	glucose metabolic process	1	109	0.12	1
GO:0006007	P	glucose catabolic process	1	88	0.098	1
GO:0046470	P	phosphatidylcholine metabolic process	1	12	0.015	1
GO:0018106	P	peptidyl-histidine phosphorylation	1	15	0.018	1
GO:0046365	P	monosaccharide catabolic process	1	88	0.098	1
GO:0031326	P	regulation of cellular biosynthetic process	1	1564	0.85	1
GO:0031323	P	regulation of cellular metabolic process	1	1593	0.85	1
GO:0042592	P	homeostatic process	1	147	0.16	1
GO:0045449	P	regulation of transcription	1	1513	0.84	1
GO:0006091	P	generation of precursor metabolites and energy	1	243	0.25	1
GO:0009100	P	glycoprotein metabolic process	1	60	0.069	1
GO:0006096	P	glycolysis	1	69	0.078	1
GO:0006486	P	protein amino acid glycosylation	1	60	0.069	1
GO:0009101	P	glycoprotein biosynthetic process	1	60	0.069	1
GO:0010467	P	gene expression	1	2424	0.95	1
GO:0010468	P	regulation of gene expression	1	1577	0.85	1
GO:0006468	P	protein amino acid phosphorylation	2	1570	0.55	1
GO:0046164	P	alcohol catabolic process	1	94	0.1	1
GO:0019219	P	regulation of nucleobase, nucleoside, nucleotide and nucleic acid metabolic process	1	1520	0.84	1
GO:0070085	P	glycosylation	1	60	0.069	1
GO:0006464	P	protein modification process	4	1929	0.18	1
GO:0023060	P	signal transmission	1	279	0.28	1
GO:0006259	P	DNA metabolic process	7	4515	0.26	1
GO:0009058	P	biosynthetic process	5	6085	0.87	1
GO:0009059	P	macromolecule biosynthetic process	5	5252	0.76	1
GO:0051171	P	regulation of nitrogen compound metabolic process	1	1520	0.84	1
GO:0009056	P	catabolic process	1	433	0.4	1
GO:0009057	P	macromolecule catabolic process	1	322	0.31	1
GO:0044238	P	primary metabolic process	16	11969	0.28	1
GO:0005975	P	carbohydrate metabolic process	2	833	0.25	1
GO:0044237	P	cellular metabolic process	15	10696	0.22	1
GO:0006066	P	alcohol metabolic process	2	202	0.023	1
GO:0006796	P	phosphate metabolic process	2	1795	0.63	1
GO:0006793	P	phosphorus metabolic process	2	1795	0.63	1
GO:0015031	P	protein transport	1	294	0.29	1
GO:0000155	F	two-component sensor activity	1	20	0.024	0.92
GO:0004630	F	phospholipase D activity	1	12	0.015	0.92
GO:0016308	F	1-phosphatidylinositol-4-phosphate 5-kinase activity	1	7	0.0093	0.92
GO:0016307	F	phosphatidylinositol phosphate kinase activity	1	18	0.022	0.92
GO:0016775	F	phosphotransferase activity, nitrogenous group as acceptor	1	20	0.024	0.92
GO:0004332	F	fructose-bisphosphate aldolase activity	1	9	0.012	0.92
GO:0016829	F	lyase activity	3	309	0.0055	0.92
GO:0000287	F	magnesium ion binding	2	134	0.011	0.92
GO:0003697	F	single-stranded DNA binding	1	14	0.017	0.92
GO:0016832	F	aldehyde-lyase activity	1	12	0.015	0.92
GO:0001727	F	lipid kinase activity	1	20	0.024	0.92
GO:0004673	F	protein histidine kinase activity	1	20	0.024	0.92
GO:0004497	F	monooxygenase activity	1	458	0.42	1
GO:0060089	F	molecular transducer activity	1	152	0.16	1
GO:0008378	F	galactosyltransferase activity	1	43	0.05	1
GO:0000166	F	nucleotide binding	5	3874	0.48	1
GO:0016740	F	transferase activity	7	6190	0.61	1
GO:0016209	F	antioxidant activity	1	203	0.21	1
GO:0003924	F	GTPase activity	1	117	0.13	1
GO:0016893	F	endonuclease activity, active with either ribo- or deoxyribonucleic acids and producing 5'-phosphomonoesters	3	1214	0.17	1
GO:0016891	F	endoribonuclease activity, producing 5'-phosphomonoesters	3	1210	0.16	1
GO:0017076	F	purine nucleotide binding	5	3456	0.38	1
GO:0042578	F	phosphoric ester hydrolase activity	1	244	0.25	1
GO:0016818	F	hydrolase activity, acting on acid anhydrides, in phosphorus-containing anhydrides	2	759	0.22	1
GO:0016817	F	hydrolase activity, acting on acid anhydrides	2	764	0.22	1
GO:0004519	F	endonuclease activity	3	1253	0.18	1
GO:0016758	F	transferase activity, transferring hexosyl groups	1	489	0.44	1
GO:0004620	F	phospholipase activity	1	29	0.034	1
GO:0016298	F	lipase activity	1	87	0.097	1
GO:0034061	F	DNA polymerase activity	3	2851	0.66	1
GO:0016881	F	acid-amino acid ligase activity	1	170	0.18	1
GO:0005488	F	binding	19	16823	0.68	1
GO:0016887	F	ATPase activity	1	355	0.34	1
GO:0003677	F	DNA binding	5	5059	0.73	1
GO:0020037	F	heme binding	1	600	0.51	1
GO:0042623	F	ATPase activity, coupled	1	275	0.28	1
GO:0004428	F	inositol or phosphatidylinositol kinase activity	1	31	0.037	1
GO:0004540	F	ribonuclease activity	3	1241	0.17	1
GO:0005524	F	ATP binding	4	3085	0.49	1
GO:0005525	F	GTP binding	1	207	0.22	1
GO:0016787	F	hydrolase activity	7	4901	0.34	1
GO:0016301	F	kinase activity	3	1750	0.33	1
GO:0043169	F	cation binding	7	5696	0.51	1
GO:0016788	F	hydrolase activity, acting on ester bonds	4	1949	0.19	1
GO:0003824	F	catalytic activity	19	12724	0.08	1
GO:0004842	F	ubiquitin-protein ligase activity	1	101	0.11	1
GO:0008094	F	DNA-dependent ATPase activity	1	28	0.033	1
GO:0016779	F	nucleotidyltransferase activity	3	2981	0.69	1
GO:0046906	F	tetrapyrrole binding	1	608	0.51	1
GO:0016773	F	phosphotransferase activity, alcohol group as acceptor	3	1726	0.33	1
GO:0016772	F	transferase activity, transferring phosphorus-containing groups	6	4781	0.49	1
GO:0016830	F	carbon-carbon lyase activity	1	99	0.11	1
GO:0032555	F	purine ribonucleotide binding	5	3292	0.34	1
GO:0016757	F	transferase activity, transferring glycosyl groups	1	595	0.5	1
GO:0032553	F	ribonucleotide binding	5	3292	0.34	1
GO:0043566	F	structure-specific DNA binding	1	28	0.033	1
GO:0004521	F	endoribonuclease activity	3	1221	0.17	1
GO:0008233	F	peptidase activity	1	1489	0.83	1
GO:0043167	F	ion binding	7	5700	0.51	1
GO:0008234	F	cysteine-type peptidase activity	1	554	0.48	1
GO:0016491	F	oxidoreductase activity	2	1672	0.59	1
GO:0019787	F	small conjugating protein ligase activity	1	148	0.16	1
GO:0016874	F	ligase activity	1	305	0.3	1
GO:0008270	F	zinc ion binding	3	3939	0.86	1
GO:0004523	F	ribonuclease H activity	3	1194	0.16	1
GO:0032561	F	guanyl ribonucleotide binding	1	207	0.22	1
GO:0016879	F	ligase activity, forming carbon-nitrogen bonds	1	226	0.23	1
GO:0005509	F	calcium ion binding	1	316	0.31	1
GO:0005506	F	iron ion binding	1	713	0.57	1
GO:0003964	F	RNA-directed DNA polymerase activity	3	2826	0.65	1
GO:0046872	F	metal ion binding	7	5476	0.46	1
GO:0030554	F	adenyl nucleotide binding	4	3247	0.53	1
GO:0004518	F	nuclease activity	3	1337	0.2	1
GO:0003723	F	RNA binding	3	3190	0.74	1
GO:0005515	F	protein binding	1	2460	0.95	1
GO:0004871	F	signal transducer activity	1	152	0.16	1
GO:0001883	F	purine nucleoside binding	4	3247	0.53	1
GO:0001882	F	nucleoside binding	4	3257	0.54	1
GO:0019001	F	guanyl nucleotide binding	1	211	0.22	1
GO:0030528	F	transcription regulator activity	1	987	0.69	1
GO:0004674	F	protein serine/threonine kinase activity	1	1478	0.83	1
GO:0004672	F	protein kinase activity	2	1575	0.56	1
GO:0032559	F	adenyl ribonucleotide binding	4	3087	0.49	1
GO:0003676	F	nucleic acid binding	9	8251	0.66	1
GO:0017111	F	nucleoside-triphosphatase activity	2	726	0.21	1
GO:0009055	F	electron carrier activity	1	599	0.51	1
GO:0046914	F	transition metal ion binding	4	4875	0.85	1
GO:0008081	F	phosphoric diester hydrolase activity	1	42	0.049	1
GO:0070011	F	peptidase activity, acting on L-amino acid peptides	1	1470	0.83	1
GO:0016462	F	pyrophosphatase activity	2	743	0.21	1
GO:0016020	C	membrane	4	2115	0.23	1
GO:0043234	C	protein complex	1	706	0.57	1
GO:0000151	C	ubiquitin ligase complex	1	92	0.1	1
GO:0043229	C	intracellular organelle	1	2859	0.97	1
GO:0005622	C	intracellular	2	4116	0.96	1
GO:0043227	C	membrane-bounded organelle	1	2319	0.94	1
GO:0043231	C	intracellular membrane-bounded organelle	1	2296	0.94	1
GO:0032991	C	macromolecular complex	1	1207	0.76	1
GO:0044464	C	cell part	6	5945	0.72	1
GO:0005623	C	cell	6	5945	0.72	1
GO:0044424	C	intracellular part	2	3529	0.93	1
GO:0005634	C	nucleus	1	1884	0.9	1
GO:0043226	C	organelle	1	2859	0.97	1

## Sheet: precipitation.agriGO.output
Table S4 - Enrichment scores for GO terms associated with genes found in or within 10 kb of precipitation-associated genomic regions.
GO term	Ontology	Description	Number in input list	Number in BG/Ref	p-value	FDR
GO:0008104	P	protein localization	1	307	0.27	1
GO:0080090	P	regulation of primary metabolic process	1	1626	0.81	1
GO:0019222	P	regulation of metabolic process	1	1664	0.82	1
GO:0006820	P	anion transport	1	55	0.054	1
GO:0044281	P	small molecule metabolic process	3	1034	0.082	1
GO:0044282	P	small molecule catabolic process	1	146	0.14	1
GO:0008272	P	sulfate transport	1	13	0.014	1
GO:0070647	P	protein modification by small protein conjugation or removal	1	99	0.095	1
GO:0018193	P	peptidyl-amino acid modification	1	28	0.028	1
GO:0032446	P	protein modification by small protein conjugation	1	99	0.095	1
GO:0006260	P	DNA replication	3	2898	0.56	1
GO:0033036	P	macromolecule localization	1	411	0.34	1
GO:0060255	P	regulation of macromolecule metabolic process	1	1640	0.82	1
GO:0045184	P	establishment of protein localization	1	294	0.26	1
GO:0046488	P	phosphatidylinositol metabolic process	1	18	0.019	1
GO:0043436	P	oxoacid metabolic process	1	473	0.38	1
GO:0046486	P	glycerolipid metabolic process	1	58	0.057	1
GO:0055114	P	oxidation reduction	2	1351	0.39	1
GO:0006278	P	RNA-dependent DNA replication	2	2826	0.79	1
GO:0016192	P	vesicle-mediated transport	1	186	0.17	1
GO:0019538	P	protein metabolic process	4	4333	0.65	1
GO:0016052	P	carbohydrate catabolic process	1	131	0.12	1
GO:0015833	P	peptide transport	1	86	0.083	1
GO:0018202	P	peptidyl-histidine modification	1	16	0.017	1
GO:0016567	P	protein ubiquitination	1	98	0.094	1
GO:0019637	P	organophosphate metabolic process	1	84	0.081	1
GO:0007165	P	signal transduction	1	240	0.21	1
GO:0071103	P	DNA conformation change	1	82	0.08	1
GO:0019320	P	hexose catabolic process	1	88	0.085	1
GO:0022607	P	cellular component assembly	1	172	0.16	1
GO:0034645	P	cellular macromolecule biosynthetic process	4	5248	0.8	1
GO:0006807	P	nitrogen compound metabolic process	6	7073	0.75	1
GO:0009064	P	glutamine family amino acid metabolic process	1	41	0.041	1
GO:0050789	P	regulation of biological process	2	2027	0.61	1
GO:0044267	P	cellular protein metabolic process	4	2877	0.32	1
GO:0044265	P	cellular macromolecule catabolic process	1	254	0.23	1
GO:0044262	P	cellular carbohydrate metabolic process	2	385	0.056	1
GO:0044260	P	cellular macromolecule metabolic process	9	9350	0.63	1
GO:0016043	P	cellular component organization	1	1240	0.72	1
GO:0065003	P	macromolecular complex assembly	1	169	0.16	1
GO:0065007	P	biological regulation	2	2125	0.64	1
GO:0065004	P	protein-DNA complex assembly	1	70	0.068	1
GO:0032259	P	methylation	1	37	0.037	1
GO:0016265	P	death	1	544	0.42	1
GO:0006629	P	lipid metabolic process	1	528	0.41	1
GO:0009308	P	amine metabolic process	1	380	0.32	1
GO:0006812	P	cation transport	1	348	0.3	1
GO:0006811	P	ion transport	2	408	0.062	1
GO:0006810	P	transport	5	1638	0.021	1
GO:0019318	P	hexose metabolic process	1	133	0.13	1
GO:0050794	P	regulation of cellular process	1	1955	0.87	1
GO:0006952	P	defense response	1	452	0.37	1
GO:0012501	P	programmed cell death	1	532	0.42	1
GO:0006950	P	response to stress	1	873	0.59	1
GO:0043413	P	macromolecule glycosylation	1	60	0.059	1
GO:0008152	P	metabolic process	14	14398	0.64	1
GO:0051234	P	establishment of localization	5	1638	0.021	1
GO:0044275	P	cellular carbohydrate catabolic process	1	94	0.09	1
GO:0050896	P	response to stimulus	1	1026	0.65	1
GO:0043412	P	macromolecule modification	4	1979	0.13	1
GO:0015074	P	DNA integration	2	3168	0.84	1
GO:0006519	P	cellular amino acid and derivative metabolic process	1	391	0.33	1
GO:0034728	P	nucleosome organization	1	70	0.068	1
GO:0016310	P	phosphorylation	2	1695	0.51	1
GO:0006730	P	one-carbon metabolic process	1	57	0.056	1
GO:0044248	P	cellular catabolic process	1	337	0.29	1
GO:0044249	P	cellular biosynthetic process	4	5890	0.87	1
GO:0034641	P	cellular nitrogen compound metabolic process	1	435	0.35	1
GO:0023052	P	signaling	1	447	0.36	1
GO:0031497	P	chromatin assembly	1	70	0.068	1
GO:0006139	P	nucleobase, nucleoside, nucleotide and nucleic acid metabolic process	5	6695	0.84	1
GO:0030384	P	phosphoinositide metabolic process	1	43	0.043	1
GO:0051246	P	regulation of protein metabolic process	1	106	0.1	1
GO:0051179	P	localization	5	1651	0.022	1
GO:0043933	P	macromolecular complex subunit organization	1	190	0.17	1
GO:0006644	P	phospholipid metabolic process	1	77	0.075	1
GO:0043687	P	post-translational protein modification	3	1815	0.27	1
GO:0009987	P	cellular process	16	12839	0.13	1
GO:0044106	P	cellular amine metabolic process	1	333	0.28	1
GO:0023046	P	signaling process	1	279	0.24	1
GO:0030001	P	metal ion transport	1	214	0.19	1
GO:0044255	P	cellular lipid metabolic process	1	229	0.21	1
GO:0055085	P	transmembrane transport	1	701	0.51	1
GO:0051276	P	chromosome organization	1	1024	0.65	1
GO:0006082	P	organic acid metabolic process	1	474	0.38	1
GO:0005996	P	monosaccharide metabolic process	1	150	0.14	1
GO:0006334	P	nucleosome assembly	1	70	0.068	1
GO:0006333	P	chromatin assembly or disassembly	1	982	0.63	1
GO:0043170	P	macromolecule metabolic process	9	10433	0.78	1
GO:0006536	P	glutamate metabolic process	1	9	0.0099	1
GO:0006006	P	glucose metabolic process	1	109	0.1	1
GO:0006007	P	glucose catabolic process	1	88	0.085	1
GO:0018106	P	peptidyl-histidine phosphorylation	1	15	0.016	1
GO:0006650	P	glycerophospholipid metabolic process	1	58	0.057	1
GO:0046365	P	monosaccharide catabolic process	1	88	0.085	1
GO:0019752	P	carboxylic acid metabolic process	1	473	0.38	1
GO:0034621	P	cellular macromolecular complex subunit organization	1	142	0.13	1
GO:0034622	P	cellular macromolecular complex assembly	1	121	0.11	1
GO:0008219	P	cell death	1	544	0.42	1
GO:0009100	P	glycoprotein metabolic process	1	60	0.059	1
GO:0006096	P	glycolysis	1	69	0.067	1
GO:0006486	P	protein amino acid glycosylation	1	60	0.059	1
GO:0006325	P	chromatin organization	1	1018	0.65	1
GO:0006520	P	cellular amino acid metabolic process	1	303	0.26	1
GO:0006323	P	DNA packaging	1	71	0.069	1
GO:0009101	P	glycoprotein biosynthetic process	1	60	0.059	1
GO:0015698	P	inorganic anion transport	1	37	0.037	1
GO:0006857	P	oligopeptide transport	1	86	0.083	1
GO:0006468	P	protein amino acid phosphorylation	2	1570	0.47	1
GO:0046164	P	alcohol catabolic process	1	94	0.09	1
GO:0006915	P	apoptosis	1	532	0.42	1
GO:0070085	P	glycosylation	1	60	0.059	1
GO:0006464	P	protein modification process	4	1929	0.12	1
GO:0023060	P	signal transmission	1	279	0.24	1
GO:0006259	P	DNA metabolic process	4	4515	0.68	1
GO:0009058	P	biosynthetic process	4	6085	0.89	1
GO:0009059	P	macromolecule biosynthetic process	4	5252	0.8	1
GO:0009056	P	catabolic process	1	433	0.35	1
GO:0009057	P	macromolecule catabolic process	1	322	0.28	1
GO:0006091	P	generation of precursor metabolites and energy	1	243	0.22	1
GO:0006996	P	organelle organization	1	1129	0.68	1
GO:0044238	P	primary metabolic process	12	11969	0.57	1
GO:0005975	P	carbohydrate metabolic process	2	833	0.2	1
GO:0042180	P	cellular ketone metabolic process	1	480	0.38	1
GO:0044237	P	cellular metabolic process	12	10696	0.36	1
GO:0006066	P	alcohol metabolic process	1	202	0.18	1
GO:0006796	P	phosphate metabolic process	2	1795	0.54	1
GO:0044085	P	cellular component biogenesis	1	239	0.21	1
GO:0006793	P	phosphorus metabolic process	2	1795	0.54	1
GO:0015031	P	protein transport	1	294	0.26	1
GO:0004673	F	protein histidine kinase activity	1	20	0.021	0.82
GO:0000155	F	two-component sensor activity	1	20	0.021	0.82
GO:0004351	F	glutamate decarboxylase activity	1	5	0.006	0.82
GO:0016308	F	1-phosphatidylinositol-4-phosphate 5-kinase activity	1	7	0.0079	0.82
GO:0016307	F	phosphatidylinositol phosphate kinase activity	1	18	0.019	0.82
GO:0016830	F	carbon-carbon lyase activity	2	99	0.0045	0.82
GO:0016832	F	aldehyde-lyase activity	1	12	0.013	0.82
GO:0004332	F	fructose-bisphosphate aldolase activity	1	9	0.0099	0.82
GO:0008271	F	secondary active sulfate transmembrane transporter activity	1	11	0.012	0.82
GO:0015116	F	sulfate transmembrane transporter activity	1	11	0.012	0.82
GO:0016775	F	phosphotransferase activity, nitrogenous group as acceptor	1	20	0.021	0.82
GO:0001727	F	lipid kinase activity	1	20	0.021	0.82
GO:0015103	F	inorganic anion transmembrane transporter activity	1	22	0.023	0.83
GO:0003887	F	DNA-directed DNA polymerase activity	1	25	0.026	0.87
GO:0004428	F	inositol or phosphatidylinositol kinase activity	1	31	0.031	1
GO:0004497	F	monooxygenase activity	1	458	0.37	1
GO:0060089	F	molecular transducer activity	1	152	0.14	1
GO:0008378	F	galactosyltransferase activity	1	43	0.043	1
GO:0008509	F	anion transmembrane transporter activity	1	44	0.044	1
GO:0000166	F	nucleotide binding	6	3874	0.18	1
GO:0016740	F	transferase activity	8	6190	0.26	1
GO:0016741	F	transferase activity, transferring one-carbon groups	1	263	0.23	1
GO:0004521	F	endoribonuclease activity	2	1221	0.35	1
GO:0003924	F	GTPase activity	1	117	0.11	1
GO:0016893	F	endonuclease activity, active with either ribo- or deoxyribonucleic acids and producing 5'-phosphomonoesters	2	1214	0.34	1
GO:0016891	F	endoribonuclease activity, producing 5'-phosphomonoesters	2	1210	0.34	1
GO:0016818	F	hydrolase activity, acting on acid anhydrides, in phosphorus-containing anhydrides	1	759	0.54	1
GO:0005524	F	ATP binding	5	3085	0.19	1
GO:0016757	F	transferase activity, transferring glycosyl groups	1	595	0.45	1
GO:0004519	F	endonuclease activity	2	1253	0.36	1
GO:0016758	F	transferase activity, transferring hexosyl groups	1	489	0.39	1
GO:0034061	F	DNA polymerase activity	3	2851	0.55	1
GO:0016817	F	hydrolase activity, acting on acid anhydrides	1	764	0.54	1
GO:0016881	F	acid-amino acid ligase activity	1	170	0.16	1
GO:0005488	F	binding	17	16823	0.56	1
GO:0003676	F	nucleic acid binding	6	8251	0.88	1
GO:0008168	F	methyltransferase activity	1	261	0.23	1
GO:0020037	F	heme binding	1	600	0.45	1
GO:0004540	F	ribonuclease activity	2	1241	0.35	1
GO:0017076	F	purine nucleotide binding	6	3456	0.12	1
GO:0022804	F	active transmembrane transporter activity	1	333	0.28	1
GO:0005525	F	GTP binding	1	207	0.19	1
GO:0016787	F	hydrolase activity	3	4901	0.89	1
GO:0016301	F	kinase activity	3	1750	0.25	1
GO:0043169	F	cation binding	5	5696	0.7	1
GO:0016788	F	hydrolase activity, acting on ester bonds	2	1949	0.59	1
GO:0004842	F	ubiquitin-protein ligase activity	1	101	0.097	1
GO:0016779	F	nucleotidyltransferase activity	3	2981	0.59	1
GO:0022892	F	substrate-specific transporter activity	1	593	0.45	1
GO:0003824	F	catalytic activity	13	12724	0.53	1
GO:0016773	F	phosphotransferase activity, alcohol group as acceptor	3	1726	0.25	1
GO:0016772	F	transferase activity, transferring phosphorus-containing groups	6	4781	0.34	1
GO:0015075	F	ion transmembrane transporter activity	1	389	0.32	1
GO:0032559	F	adenyl ribonucleotide binding	5	3087	0.19	1
GO:0032555	F	purine ribonucleotide binding	6	3292	0.1	1
GO:0032553	F	ribonucleotide binding	6	3292	0.1	1
GO:0008270	F	zinc ion binding	2	3939	0.92	1
GO:0070279	F	vitamin B6 binding	1	132	0.12	1
GO:0043167	F	ion binding	5	5700	0.7	1
GO:0016491	F	oxidoreductase activity	1	1672	0.82	1
GO:0019787	F	small conjugating protein ligase activity	1	148	0.14	1
GO:0032561	F	guanyl ribonucleotide binding	1	207	0.19	1
GO:0016874	F	ligase activity	1	305	0.26	1
GO:0016829	F	lyase activity	2	309	0.038	1
GO:0004523	F	ribonuclease H activity	2	1194	0.34	1
GO:0016879	F	ligase activity, forming carbon-nitrogen bonds	1	226	0.2	1
GO:0005506	F	iron ion binding	1	713	0.51	1
GO:0022891	F	substrate-specific transmembrane transporter activity	1	517	0.41	1
GO:0015291	F	secondary active transmembrane transporter activity	1	136	0.13	1
GO:0005215	F	transporter activity	2	941	0.24	1
GO:0003964	F	RNA-directed DNA polymerase activity	2	2826	0.79	1
GO:0019842	F	vitamin binding	1	180	0.17	1
GO:0046872	F	metal ion binding	5	5476	0.67	1
GO:0030554	F	adenyl nucleotide binding	5	3247	0.22	1
GO:0004518	F	nuclease activity	2	1337	0.39	1
GO:0046906	F	tetrapyrrole binding	1	608	0.46	1
GO:0003723	F	RNA binding	2	3190	0.85	1
GO:0005515	F	protein binding	2	2460	0.72	1
GO:0030170	F	pyridoxal phosphate binding	1	132	0.12	1
GO:0003677	F	DNA binding	4	5059	0.77	1
GO:0016831	F	carboxy-lyase activity	1	68	0.067	1
GO:0004871	F	signal transducer activity	1	152	0.14	1
GO:0001883	F	purine nucleoside binding	5	3247	0.22	1
GO:0001882	F	nucleoside binding	5	3257	0.22	1
GO:0019001	F	guanyl nucleotide binding	1	211	0.19	1
GO:0022857	F	transmembrane transporter activity	1	643	0.48	1
GO:0004674	F	protein serine/threonine kinase activity	1	1478	0.78	1
GO:0004672	F	protein kinase activity	2	1575	0.47	1
GO:0017111	F	nucleoside-triphosphatase activity	1	726	0.52	1
GO:0009055	F	electron carrier activity	1	599	0.45	1
GO:0048037	F	cofactor binding	1	543	0.42	1
GO:0016462	F	pyrophosphatase activity	1	743	0.53	1
GO:0046914	F	transition metal ion binding	3	4875	0.89	1
GO:0000786	C	nucleosome	1	63	0.062	1
GO:0016020	C	membrane	4	2115	0.16	1
GO:0032991	C	macromolecular complex	1	1207	0.71	1
GO:0043231	C	intracellular membrane-bounded organelle	1	2296	0.91	1
GO:0043232	C	intracellular non-membrane-bounded organelle	1	1494	0.79	1
GO:0044427	C	chromosomal part	1	989	0.63	1
GO:0044422	C	organelle part	1	1521	0.79	1
GO:0043229	C	intracellular organelle	1	2859	0.95	1
GO:0000785	C	chromatin	1	973	0.63	1
GO:0043227	C	membrane-bounded organelle	1	2319	0.91	1
GO:0044425	C	membrane part	1	1007	0.64	1
GO:0016021	C	integral to membrane	1	752	0.53	1
GO:0031224	C	intrinsic to membrane	1	775	0.54	1
GO:0005622	C	intracellular	1	4116	0.99	1
GO:0044464	C	cell part	5	5945	0.74	1
GO:0005623	C	cell	5	5945	0.74	1
GO:0043228	C	non-membrane-bounded organelle	1	1494	0.79	1
GO:0044424	C	intracellular part	1	3529	0.98	1
GO:0005634	C	nucleus	1	1884	0.86	1
GO:0044446	C	intracellular organelle part	1	1521	0.79	1
GO:0005694	C	chromosome	1	1018	0.65	1
GO:0032993	C	protein-DNA complex	1	63	0.062	1
GO:0043226	C	organelle	1	2859	0.95	1
